# Supplementary material for: Airway fibrin formation cascade in allergic asthma exacerbation: implications for inflammation and remodeling
Source: Clin Proteomics. 2022 May 19;19:15. doi: 10.1186/s12014-022-09351-3 (PMC9117591; doi:10.1186/s12014-022-09351-3)
Supplement: Supplementary file 2 — Additional file 2: Table S1. Subjects’ demographics with the calculations of averages and their standard deviation (SD). The counts of different cells were calculated in 200 μL BALF. [file 12014_2022_9351_MOESM2_ESM.xlsx]

## Sheet: Sheet1
ID	Age	FEV1 (%)	%Reversal	PC20	Allergen	Dose	Sample	Total cells (10e4 Cells/mL)	PMN Count in 200 µL BALF (10e4)	EOS Count in 200 µL BALF (10e4)	FeNO
-1	23	75	10	0.42	DUST	2.84	Pre	14.8	0.0296	0.03256	56
1							Post	145.4	1.39584	21.6646	82
-2	27	102	7	0.23	DUST	80.68	Pre	10.4	0.00416	0.00832	19.9
2							Post	233.7	0.88806	34.1202	30.1
-3	31	135	3	3.84	CAT	44.22	Pre	7.7	0.0154	0.0077	41.4
3							Post	17.9	0.179	1.85086	59.8
-4	36	87	8	4.86	DUST	6.22	Pre	8.9	0.00178	0.00712	77.1
4							Post	68.3	0.25954	9.8352	66.3
-5	21	83	6	2.94	DUST	10.33	Pre	11.1	0.00888	0.00444	49.9
5							Post	76.5	0.2601	11.8116	66.8
-6	27	95	6	5.34	RAGWEED	2.81	Pre	7.1	0.01704	0.00568	40.4
6							Post	221.7	1.41888	31.6144	57.1
-7	27	71	7	ND	RAGWEED	0.08	Pre	6.4	0.02304	0.0128	47.9
7							Post	90.7	0.97956	12.0268	57
-8	19	103	3	11.06	DUST	49.9	Pre	12.5	0.0225	0.015	24.5
8							Post	193.7	0.3874	31.2244	69.2
-9	22	108	0	0.18	DUST	51.15	Pre	38	0.0532	0.0152	23
9							Post	542.6	3.90672	78.894	52.5
-10	27	83	7	3.03	DUST	26.69	Pre	11.3	ND	ND	28.7
10							Post	12.2	0.2196	0.43188	55.6
-11	20	100	1	0.86	DUST	13.26	Pre	8.6	0.01204	0.01032	49.4
11							Post	263.5	0.7378	41.0006	99.3
-12	33	99	4	0.38	DUST		Pre	9.1	ND	ND	ND
12							Post	16.3	0.06846	0.97474	ND
Average	26.0833	95.0833	5.16667	3.01273		26.1982		87.4826	0.515245	13.0759	52.45
SD	5.1065	16.4593	2.85287	3.13822		25.3534		125.314	0.866104	19.5948	19.7119
FEV1 (%) and %Reversal were determined pre-SBP-Ag
%Reverse is: (FEV1 postalbutarol/FEV1 prealbutarol) x 100
