# Supplementary material for: Airway fibrin formation cascade in allergic asthma exacerbation: implications for inflammation and remodeling
Source: Clin Proteomics. 2022 May 19;19:15. doi: 10.1186/s12014-022-09351-3 (PMC9117591; doi:10.1186/s12014-022-09351-3)
Supplement: Supplementary file 3 — Additional file 3: Table S2. The identification and abundance of the significant proteins for each sample. [file 12014_2022_9351_MOESM3_ESM.xlsx]

## Sheet: master_protein_tableI
Gene Name	Protein Name	Pre_1	Post_1	Pre_2	Post_2	Pre_3	Post_3	Pre_4	Post_4	Pre_5	Post_5	Pre_6	Post_6	Pre_7	Post_7	Pre_8	Post_8	Pre_9	Post_9	Pre_10	Post_10	Pre_11	Post_11	Pre_12	Post_12	Score.d.	Numerator.r.	Denominator.s.s0.	Fold.Change	q.value...
A1BG	Alpha-1B-glycoprotein	20.1886	20.8393	18.5078	21.0752	19.5699	20.127	19.9805	20.1954	19.6808	20.4801	20.0748	21.8691	19.7929	19.84	19.7234	20.3808	19.732	20.2395	19.4127	20.8311	20.1951	21.8042	19.9965	20.8171	2.18115	0.970317	0.444866	1.04961	0.405381
A2M	Alpha-2-macroglobulin	17.0797	20.1752	14.281	21.1415	17.2039	19.3535	13.0888	20.1363	16.5316	21.7697	17.6975	19.1058	17.7987	21.5426	18.31	22.3452	19.3939	21.5094	14.1875	20.7342	19.2867	20.2236	14.089	20.6303	4.69308	4.14325	0.882842	1.26963	0
AGT	Angiotensinogen	18.5597	19.1406	16.7672	19.5506	18.2521	19.0201	17.8888	19.2687	18.0211	19.3631	18.9137	18.2857	18.3385	19.5063	18.4536	19.2475	18.7957	18.2517	17.6185	19.1188	19.4423	19.9976	18.1539	19.5112	1.84798	0.9214	0.498599	1.052	0.759734
AHSG	Alpha-2-HS-glycoprotein	21.5571	21.8295	21.0166	21.6561	21.664	22.2634	21.0554	22.1178	20.7822	21.2243	21.1198	23.9095	20.8396	21.1434	21.2003	21.4232	21.8453	21.9429	20.6693	21.6403	21.5204	23.4289	20.4145	21.4419	1.86823	0.861392	0.461075	1.04084	0.759734
ALB	Serum albumin	27.8588	27.6387	28.0155	27.7072	28.3142	27.6386	29.4365	27.5708	29.072	27.5587	27.6551	28.2044	28.6775	27.4911	28.4213	27.462	28.3962	27.9996	28.8839	27.6381	27.9717	28.0029	29.0306	27.769	-1.72573	-0.75435	0.43712	0.973925	0.405381
ALDH1A1	Retinal dehydrogenase 1	18.8973	12.4631	18.2284	16.1614	18.1651	17.9891	15.4688	16.8786	16.6395	16.8246	19.2062	13.3457	17.7169	16.5952	18.0946	15.0242	12.4916	13.1656	18.1027	16.8745	19.1766	12.3394	17.9315	17.2466	-1.99244	-2.10093	1.05445	0.890995	0.228239
AMY2A	Pancreatic alpha-amylase;Alpha-amylase 2B	12.267	12.0936	14.9188	12.1725	13.7007	13.4451	13.3899	12.3776	14.2395	13.7291	20.6835	17.2052	15.2282	12.542	14.4242	11.8952	14.2773	13.1861	15.4235	14.68	19.8149	12.5402	14.3995	14.6933	-2.20753	-1.85059	0.83831	0.890035	0
ANXA1	Annexin A1	19.6374	17.4984	19.8214	16.2437	18.1595	15.8014	17.3088	12.7045	18.0761	16.2863	18.2809	12.7676	17.7703	15.9107	17.6353	13.8342	16.0812	13.9955	18.0385	17.1145	19.5261	12.8297	18.0264	16.7709	-4.05176	-3.05037	0.752853	0.833367	0
ANXA2	Annexin A2	19.704	16.4815	19.9959	15.3677	18.6317	17.8001	16.1743	14.7783	18.319	16.0383	18.9555	15.3026	18.0831	16.3526	18.1052	16.4229	15.8348	16.1927	17.2478	17.0657	18.4196	15.4578	17.8675	16.912	-2.92795	-1.93052	0.659341	0.897167	0
ANXA3	Annexin A3	17.722	17.1831	17.3809	15.5529	16.284	16.1724	12.595	14.1594	16.7309	15.9768	17.3349	12.1875	16.8287	15.6457	16.673	15.3708	16.0823	13.6053	16.2745	15.7993	17.3189	12.1813	16.5795	17.4097	-1.66431	-1.38003	0.829194	0.921798	0.405381
ANXA5	Annexin A5	20.1304	16.623	21.477	15.5676	18.2481	15.3407	17.0605	15.3499	18.3314	16.017	18.9106	17.2812	18.7263	17.759	18.2344	15.65	16.4092	16.813	18.2181	18.3004	19.585	16.9084	18.7538	17.7645	-2.84725	-2.05918	0.723215	0.893744	0
APCS	Serum amyloid P-component	15.6137	17.7032	16.4476	17.7231	14.0283	12.5838	11.7442	12.7443	13.5447	16.9041	13.5798	17.0654	13.0517	17.2976	13.6932	17.0932	11.771	18.6479	13.7729	17.7214	16.449	16.3011	14.0178	13.5862	2.51676	2.30478	0.915773	1.17525	0
APOA1	Apolipoprotein A-I	17.6038	21.7929	14.0712	22.8906	13.1837	19.2939	18.3653	20.3209	18.0719	21.5503	15.4252	25.5545	18.3254	21.1463	18.7367	21.6929	18.1409	24.3106	17.8103	19.5156	19.2857	24.6487	17.4833	19.912	4.59945	4.67715	1.01689	1.28737	0
APOA2	Apolipoprotein A-II	14.2498	17.4933	13.8373	19.9992	13.6832	12.6247	13.0174	14.9531	13.7144	18.6224	13.9057	21.3106	13.1431	14.2894	14.1258	16.0326	13.0919	21.868	12.8902	17.2222	14.2371	20.3099	15.1703	14.4111	3.21979	3.67252	1.14061	1.26998	0
APOA4	Apolipoprotein A-IV	11.8445	18.0718	14.1797	17.772	14.4635	15.9095	11.6348	17.7279	13.263	20.0773	14.5156	22.2879	14.2492	20.2038	13.3435	19.7146	13.4738	21.2473	12.2831	15.6976	12.7856	18.1463	15.4249	16.7846	5.92383	5.18162	0.874708	1.39247	0
APOB	Apolipoprotein B-100	9.72911	19.0154	15.2056	19.6101	12.2026	10.9626	12.4168	17.9796	11.9406	15.5979	13.3869	15.2138	13.4806	17.9558	14.3233	18.6702	13.5666	16.6102	14.1922	17.2941	14.7801	18.829	12.2982	15.248	4.03985	3.78867	0.937826	1.30212	0
APOC3	Apolipoprotein C-III	14.7652	16.6354	15.3437	19.1875	13.7185	15.0517	15.7293	13.5821	13.2908	16.5607	14.3351	19.5625	14.5011	18.1177	13.738	17.8068	14.6125	21.5582	12.7584	16.2501	15.7895	21.2617	14.7172	13.8081	3.04543	3.00693	0.98736	1.21066	0
APOD	Apolipoprotein D	14.9141	14.5541	14.4805	14.4562	13.8208	15.0672	14.2062	13.0233	13.1234	14.7754	13.7506	19.2375	12.8915	15.3745	13.9487	14.8443	13.5425	20.3182	13.2421	13.4488	14.5068	18.1936	13.5194	13.2955	1.81877	1.72017	0.945785	1.12636	1.35802
APOE	Apolipoprotein E	14.6549	15.7708	15.4566	17.3378	14.4641	14.2353	15.2873	13.0161	14.7181	15.7986	14.8674	18.5138	13.9173	16.1087	16.6915	15.858	15.5792	18.7965	13.1859	16.3897	14.0819	18.7376	14.8562	13.5509	1.5863	1.36278	0.859098	1.09599	2.34421
APOH	Beta-2-glycoprotein 1	18.7998	19.9063	17.613	20.8078	18.6319	18.4586	19.4268	19.4684	16.5159	18.661	19.4039	20.636	19.6246	19.7829	18.9018	20.6421	18.7557	21.0102	19.0717	19.5399	19.2287	20.3918	17.0161	19.3544	2.42393	1.30579	0.538708	1.07244	0
APOL1	Apolipoprotein L1	14.3372	15.8205	14.3569	16.3787	13.2795	12.8033	12.4854	13.6183	14.6598	16.472	13.6642	16.457	14.1127	16.6514	14.7174	16.0095	13.913	16.8645	15.1112	16.744	15.5543	17.2854	14.7685	15.8342	3.3424	1.66489	0.498113	1.11654	0
APRT	Adenine phosphoribosyltransferase	15.722	14.9837	17.971	13.0947	16.001	13.7653	12.813	14.2887	14.1602	13.3035	15.5633	12.5055	13.4895	15.0008	15.6675	13.9887	15.7807	12.1708	15.5998	13.5256	16.9965	12.6831	15.6836	13.8019	-2.28466	-1.86132	0.814703	0.889131	0
ARHGDIA	Rho GDP-dissociation inhibitor 1	18.0898	16.9904	17.7418	15.3489	18.373	12.9124	16.4059	13.3831	17.109	16.0278	13.943	12.7732	17.4246	16.8607	17.9527	15.3102	13.3354	15.3564	17.7146	13.9413	17.7263	14.6613	17.1771	16.2335	-2.47625	-1.93283	0.780548	0.892246	0
B2M	Beta-2-microglobulin;Beta-2-microglobulin form pI 5.3	21.2787	16.9218	19.3011	19.5382	15.329	13.8882	19.9199	14.0665	19.8716	14.6479	16.4381	20.844	20.7307	13.7625	18.9897	15.6836	17.1873	19.4024	18.4136	20.8835	21.4918	17.0656	19.0786	19.9652	-1.35177	-1.78006	1.31684	0.91818	1.35802
BASP1	Brain acid soluble protein 1	16.0084	16.1844	16.07	14.1083	16.326	14.7057	15.6785	14.4062	15.8238	14.8125	12.2836	15.4097	16.602	14.9993	17.2332	13.0857	15.261	11.7076	16.8998	13.7456	18.3604	13.5176	16.6015	13.596	-2.24223	-1.9058	0.849958	0.891468	0
BPIFB1	BPI fold-containing family B member 1	19.4025	15.825	21.1066	16.7847	19.753	18.5465	16.2382	17.0198	19.1203	18.3792	20.7054	13.916	20.2741	18.7318	19.1506	16.9045	17.3158	14.9398	19.1593	17.0128	19.9955	14.866	18.7016	17.9355	-2.96255	-2.50511	0.845592	0.874261	0
C1S	Complement C1s subcomponent	15.2278	17.3114	14.9163	17.0619	14.6134	15.3304	13.224	17.0674	14.0347	16.1822	15.6719	13.4697	15.6341	16.1412	14.3996	17.5317	15.6078	16.4106	14.4418	17.1484	14.7097	15.8621	15.0149	15.864	2.17017	1.49042	0.686775	1.10471	0.405381
C2	Complement C2	19.3661	16.7324	16.6891	16.8798	18.2846	13.3555	18.3566	17.6428	16.7769	17.2292	18.6018	15.6311	18.5177	17.4106	18.6461	15.7435	17.5752	15.8886	18.4175	18.3469	18.629	18.7146	18.2972	18.0381	-1.92899	-1.37872	0.714739	0.925784	0.228239
C5	Complement C5;Complement C5 beta chain;Complement C5 alpha chain;C5a anaphylatoxin;Complement C5 alpha chain	16.8587	18.4316	16.6178	18.7553	16.0132	17.5704	13.0762	14.5204	16.111	18.4121	16.3806	15.6114	17.4974	18.6237	16.873	18.9805	17.8861	17.2305	17.1338	18.039	17.1909	18.6166	16.914	18.6726	2.38003	1.24262	0.522101	1.07649	0.228239
C8G	Complement component C8 gamma chain	15.0025	18.7963	16.7662	18.2357	17.1883	18.2554	16.6256	18.2249	14.4789	18.6952	17.6381	16.2067	16.4565	17.7406	17.2044	18.4765	18.0181	17.5587	13.4514	18.4557	16.5838	17.38	13.0972	18.3956	2.35286	1.99253	0.846852	1.13833	0.228239
C9	Complement component C9	16.6271	18.4798	16.2381	17.1938	15.5159	16.7346	16.9416	17.832	16.3021	17.0602	16.1911	17.6031	15.9807	17.562	16.5414	19.6063	17.5503	18.5567	16.3491	18.7872	15.1705	19.4822	18.0827	19.7925	3.29406	1.76665	0.536313	1.10871	0
CAPG	Macrophage-capping protein	17.5982	16.1084	19.1454	15.879	16.7494	12.215	16.6998	15.1512	16.4648	15.4421	18.1155	13.2683	16.3302	16.2091	17.031	15.3235	16.2003	14.7434	16.4909	15.594	17.6585	13.0704	16.8944	15.6336	-3.16254	-2.22837	0.704613	0.872096	0
CAPS	Calcyphosin	21.4206	15.981	20.5515	16.8811	21.8313	15.3771	20.1904	13.7237	20.3893	14.0608	18.872	13.7585	20.2921	13.7819	19.8275	13.6084	18.0623	13.665	21.3918	17.7658	20.8116	14.3974	20.4033	15.9418	-9.67341	-5.4251	0.560826	0.732991	0
CBR1	Carbonyl reductase [NADPH] 1;Carbonyl reductase [NADPH] 3	15.5401	14.4999	16.185	12.1219	13.9993	15.5895	15.4711	14.2994	13.9105	13.813	15.7622	12.9143	15.2179	14.5692	15.8225	13.2065	14.712	13.9887	16.0107	13.7856	15.8797	14.5063	14.5179	14.7702	-1.84962	-1.24703	0.67421	0.922248	0.228239
CD44	CD44 antigen	20.55	16.3523	21.435	16.4303	17.7678	13.774	22.483	13.6953	20.8245	15.0598	17.7079	18.0567	20.9957	15.8117	21.0537	15.2063	17.4559	15.9139	21.4416	18.1229	20.2011	15.2263	22.0811	17.9484	-4.91337	-4.36662	0.888721	0.790692	0
CD55	Complement decay-accelerating factor	19.1059	16.0247	19.4851	14.2644	20.4818	15.5504	20.5234	16.6866	19.9913	16.1502	19.6314	14.4575	21.3077	15.3793	20.5805	14.8371	18.9148	12.8041	21.4869	15.6431	20.856	15.3294	21.8791	15.4721	-9.63544	-5.13708	0.533145	0.748103	0
CD5L	CD5 antigen-like	15.2746	15.7324	15.8895	18.1195	14.6891	14.4538	13.1115	15.1674	15.189	17.2232	13.1372	15.385	13.7536	15.1501	14.0649	17.9337	13.737	16.7649	13.5974	15.8455	16.0652	17.7408	13.8526	17.0328	3.60753	2.01562	0.558727	1.1427	0
CD97	CD97 antigen;CD97 antigen subunit alpha;CD97 antigen subunit beta	18.1681	13.6415	18.4617	13.9263	17.7002	12.3505	20.2895	13.8621	18.4527	13.5235	14.1835	11.8907	18.0706	13.2577	18.0764	13.8933	16.5845	12.9573	19.8597	12.9332	18.1969	15.9368	19.5172	13.7716	-7.15103	-4.63471	0.648118	0.747797	0
CDH1	Cadherin-1;E-Cad/CTF1;E-Cad/CTF2;E-Cad/CTF3	16.9945	14.5546	13.5722	11.7634	17.5146	12.7875	16.111	14.6242	16.543	16.3055	15.9569	11.6892	16.3306	13.6855	17.4871	13.6481	15.7217	12.0585	15.9717	14.7585	15.4715	14.5076	17.9081	12.5332	-3.85177	-2.72226	0.706756	0.835522	0
CFB	Complement factor B	18.9312	20.4114	18.204	19.7479	18.6645	18.9413	18.974	19.7066	18.7494	20.0722	19.5355	18.7956	18.2942	19.3651	18.8101	20.4033	19.3622	19.4776	18.3668	19.8384	18.9964	19.2946	18.7631	20.203	1.96782	0.8838	0.449126	1.04757	0.759734
CFD	Complement factor D	18.8027	16.6665	18.6944	16.7748	17.0619	16.2942	16.8296	13.5974	15.43	16.4765	17.4992	17.3386	17.8008	13.3802	16.737	16.5994	17.5491	15.8924	16.9476	17.0164	18.3199	12.1295	16.663	17.1209	-1.8563	-1.58737	0.855123	0.912331	0.228239
CFH	Complement factor H	18.1589	19.5718	18.2131	19.7361	17.6136	18.8988	17.7384	19.5277	17.2546	19.5682	18.1573	18.2526	18.2543	19.6045	18.2223	20.0115	18.9791	19.8452	17.6189	19.217	18.6585	19.8355	17.9141	19.3584	3.55399	1.38702	0.39027	1.07723	0
CFHR1	Complement factor H-related protein 1	16.9625	17.8435	16.9692	17.8297	14.7586	13.8649	16.9899	17.2757	13.949	18.2016	14.2126	16.6061	16.4831	18.0267	13.3794	17.9431	17.533	18.315	16.1622	17.3854	18.2571	19.8987	16.3568	17.6672	2.30846	1.57035	0.680258	1.10477	0.228239
CFL1	Cofilin-1	19.3328	18.0808	19.17	13.2858	18.4576	18.3027	17.3859	13.7731	17.3899	16.6651	18.1139	12.4118	17.4937	17.8796	17.9648	16.0315	17.2169	14.0407	18.1323	16.8985	18.9258	16.6115	18.4055	16.7532	-2.80138	-2.27123	0.810755	0.875458	0
CLC	Galectin-10	17.9389	22.8816	14.4029	22.1195	15.3722	22.8127	14.5724	21.5132	16.628	22.6631	17.3309	19.7255	17.7508	21.8816	14.0182	20.7626	17.315	19.4458	14.7806	19.174	17.8235	22.05	14.3781	20.3276	6.81721	5.25381	0.770669	1.33815	0
CLEC3B	Tetranectin	15.7865	15.996	15.274	17.863	15.733	14.3609	16.5235	17.9708	14.5324	18.0049	16.1793	20.0902	16.2935	16.2434	15.9421	16.8851	18.1122	18.7763	14.4427	13.4001	15.9184	19.772	15.4343	16.9874	1.78486	1.34818	0.755342	1.08559	1.35802
CLIC1	Chloride intracellular channel protein 1	18.3505	16.2804	20.2778	12.801	17.6889	17.3498	15.7534	17.2928	17.034	17.238	18.2353	13.6787	17.1229	16.5312	17.7539	13.5007	16.4906	14.9755	18.108	14.3707	18.1903	13.5859	17.684	16.2763	-2.46719	-2.40072	0.973059	0.871167	0
CLIC6	Chloride intracellular channel protein 6	18.8768	16.9966	19.3574	17.8861	17.7882	18.0744	18.2942	15.0751	17.9652	18.2076	18.0147	17.9383	18.0654	18.5167	18.3608	17.9357	17.8417	17.9973	18.4879	17.4172	18.3866	18.4884	18.686	17.7706	-1.17757	-0.651742	0.553463	0.965246	2.34421
CNDP2	Cytosolic non-specific dipeptidase	16.4446	15.2462	16.7529	14.9885	14.949	12.9191	16.0409	13.7222	13.9628	14.1841	16.752	13.425	15.8929	13.3923	15.8978	13.7223	15.3999	14.5257	15.5916	15.6155	17.0954	12.2847	15.9889	15.3287	-2.76969	-1.78453	0.644308	0.89055	0
CRTAC1	Cartilage acidic protein 1	20.0069	16.7353	19.0369	15.3986	18.8863	13.805	18.0852	14.3964	18.2065	16.9955	19.498	13.8324	18.9132	13.9939	19.4996	15.821	18.464	13.1104	19.2003	18.0662	18.5673	10.7147	19.1628	17.4602	-4.86884	-3.93312	0.807815	0.792143	0
CST4	Cystatin-S	16.4068	16.2697	16.4191	13.219	13.8707	14.6207	14.4598	15.6704	14.6498	13.2258	18.5762	20.7218	14.2578	16.646	15.9753	12.8439	16.3164	15.4721	17.5605	14.2267	21.0188	14.1874	15.6401	12.8337	-1.24384	-1.26784	1.01929	0.931523	1.35802
CTSC	Dipeptidyl peptidase 1;Dipeptidyl peptidase 1 exclusion domain chain;Dipeptidyl peptidase 1 heavy chain;Dipeptidyl peptidase 1 light chain	18.6702	16.3938	16.5976	14.6621	17.3541	18.0053	15.7669	14.5526	13.7403	15.5164	18.902	13.2301	17.6806	16.0369	17.65	15.1104	15.7108	12.8612	16.6708	16.1885	18.2297	15.0238	16.732	15.3502	-2.2105	-1.73114	0.783144	0.903796	0
CTSD	Cathepsin D	16.2379	15.6861	18.7584	12.929	16.0739	15.8901	15.8484	13.3812	13.7183	14.0403	16.4746	14.9992	13.6037	15.5185	15.9978	14.7926	14.4633	13.8882	13.955	13.7756	14.2693	14.3041	16.1955	13.8786	-1.32436	-1.04272	0.787338	0.941187	1.35802
DMBT1	Deleted in malignant brain tumors 1 protein	19.8492	20.5119	22.5637	18.6405	19.7662	19.3169	19.2347	17.9077	18.4758	19.3756	18.8012	16.6488	19.8771	19.488	21.0351	19.8861	20.2098	15.3782	20.6417	20.9596	21.0004	15.8921	20.5564	20.5154	-1.73262	-1.45754	0.841237	0.929908	0.405381
EFEMP1	EGF-containing fibulin-like extracellular matrix protein 1	19.0258	17.128	17.5145	14.9325	18.5515	14.916	19.2934	14.6936	18.06	17.2925	18.6794	14.9301	19.0343	16.5633	19.1579	16.488	18.2757	15.9481	19.4634	17.3992	18.5066	17.1216	19.1344	17.6934	-4.48283	-2.46588	0.550073	0.868541	0
ENO1	Alpha-enolase	17.9199	17.6233	19.351	15.7678	17.3923	17.4608	16.6294	14.7127	16.9598	17.4872	18.9719	15.1876	16.824	17.4772	17.7074	15.7286	16.4368	12.2504	17.3714	16.6001	17.3653	16.2095	17.1983	16.3945	-2.00106	-1.43565	0.717444	0.919439	0.228239
EZR	Ezrin	18.4543	16.2094	18.093	15.4568	18.8398	16.3874	16.5914	13.1286	17.1462	15.8017	17.1261	13.6111	17.54	14.3067	17.4371	12.6409	15.826	13.05	17.6083	16.076	18.2173	13.5217	16.9094	16.1731	-4.68947	-2.78546	0.593982	0.840582	0
F12	Coagulation factor XII	16.7492	18.4306	14.9274	19.0053	16.8628	17.1288	13.1828	17.5286	13.9988	18.8819	16.6711	17.3484	17.4095	17.6871	17.2674	18.5675	17.4053	18.0928	15.1749	16.7244	17.3779	20.384	16.4137	17.9162	2.85791	2.02123	0.707241	1.13382	0
F2	Prothrombin	18.6488	20.083	19.5863	20.3186	17.7756	18.8365	19.2432	19.0165	17.9889	19.1163	18.642	21.2928	18.3333	19.4488	19.188	19.6146	19.7914	20.8525	18.3468	19.6639	19.0365	21.9458	19.0156	19.7747	2.48086	1.1973	0.482615	1.06402	0
FCGBP	IgGFc-binding protein	17.3139	15.2886	15.1162	13.7791	17.5338	16.53	13.5245	14.0626	13.5152	14.7192	13.2395	12.717	17.5809	16.9519	16.0189	13.9627	13.1477	13.9465	16.9396	15.6824	16.4693	12.9066	14.5468	14.1062	-1.3816	-0.857792	0.620869	0.95021	1.35802
FETUB	Fetuin-B	15.0161	17.0566	14.9776	16.6934	14.8535	16.205	15.4554	14.9656	14.9153	14.8402	15.6426	16.7146	15.3058	16.2457	15.8058	16.6967	15.7559	15.7509	14.6696	15.1514	17.1372	19.3359	15.7745	16.7109	1.93607	0.921467	0.475946	1.05927	0.759734
FGA	Fibrinogen alpha chain	15.1949	21.2229	15.8384	20.4953	14.4863	15.1047	14.3804	12.9303	13.5541	20.0709	13.6561	21.639	12.9309	19.8116	15.5431	21.0494	15.8336	21.7951	14.5943	19.955	18.6674	22.2426	14.0064	20.4556	4.74134	4.84054	1.02092	1.33168	0
FGB	Fibrinogen beta chain	15.2375	21.2478	14.3928	21.2473	13.7459	18.619	14.8199	19.5955	13.3348	19.747	14.204	20.9959	15.1449	20.3073	16.121	21.2349	17.0178	21.3255	14.7123	19.2355	18.748	22.421	14.9657	20.4258	10.1704	5.32982	0.524051	1.35716	0
FGG	Fibrinogen gamma chain	14.4393	20.6188	13.0789	20.9685	14.2326	12.3653	14.1263	19.2858	12.6716	19.3897	12.4445	21.0135	14.8347	19.2228	13.8643	20.6526	13.9574	21.5996	11.4119	19.1456	17.4794	21.7154	12.8202	20.0284	5.64038	5.88708	1.04374	1.4416	0
FILIP1L	Filamin A-interacting protein 1-like	20.2778	18.4319	20.9345	15.872	20.6504	18.8148	20.7162	14.7657	20.652	12.3887	15.7746	12.2651	19.9486	14.0734	19.5825	11.9771	19.8116	12.8952	19.8082	12.6351	20.5014	13.2718	21.7803	13.4931	-6.47225	-5.79618	0.895544	0.711763	0
FN1	Fibronectin	18.427	20.0393	17.2336	19.642	18.2323	20.4377	16.5301	19.583	15.7258	19.8822	20.827	14.743	17.12	20.1037	17.1481	20.1053	18.6291	18.9847	18.3836	20.2667	17.2145	18.5225	18.2422	20.1754	1.59041	1.56435	0.983617	1.09627	2.34421
GAPDH	Glyceraldehyde-3-phosphate dehydrogenase	16.9386	17.4397	17.973	15.8887	17.2146	18.5059	16.3041	14.2074	16.8144	17.3357	18.2508	13.588	16.7663	18.7093	17.9974	16.0816	15.7765	14.8023	17.2919	16.7159	18.3535	11.8492	17.4134	17.5228	-1.27771	-1.204	0.942309	0.933485	1.35802
GPRC5A	Retinoic acid-induced protein 3	14.4779	17.4016	15.999	14.8753	19.7228	17.7758	16.8824	12.7239	18.7243	17.4667	19.0607	13.1417	19.1212	16.4974	19.4282	15.6995	16.9127	13.4945	16.9566	15.8659	12.6593	13.2796	16.5946	15.5903	-2.09281	-1.89396	0.904983	0.900156	0
GRN	Granulins;Acrogranin;Paragranulin;Granulin-1;Granulin-2;Granulin-3;Granulin-4;Granulin-5;Granulin-6;Granulin-7	16.4527	12.3003	15.7987	13.0335	14.63	13.6768	12.3524	14.2532	16.6385	13.9812	18.6094	13.9841	18.1229	12.1984	17.1247	12.7042	15.5597	12.1467	18.2711	14.8045	17.916	13.5755	16.5299	13.7803	-3.83128	-3.13061	0.817118	0.820861	0
GSN	Gelsolin	19.1959	19.9161	18.9262	19.6251	19.0367	19.7428	18.3434	19.6812	18.7724	20.4464	19.5929	19.1213	18.4101	20.6446	19.4548	20.0996	18.6647	19.0329	18.6921	19.513	19.0204	21.5282	18.0844	19.1354	2.18285	1.02438	0.469287	1.05481	0.405381
GSTP1	Glutathione S-transferase P	19.6465	16.4135	18.8968	16.6293	19.3763	16.704	17.6407	15.4969	17.9752	15.7274	18.6307	12.8107	18.6466	15.8749	18.6903	13.8567	16.9404	14.4882	18.1448	15.9557	19.1633	13.0101	17.5412	16.4871	-4.55568	-3.15319	0.692145	0.830394	0
HHLA2	HERV-H LTR-associating protein 2	18.76	17.8743	19.6911	13.5295	21.1679	19.0138	22.2592	13.7215	19.6668	11.8759	14.0432	12.7108	13.8257	12.538	21.4065	13.5876	19.2351	13.0508	21.9574	14.5135	19.2133	14.2721	22.4013	13.1915	-4.70656	-5.31235	1.12871	0.739692	0
HP	Haptoglobin	19.1992	21.7539	19.924	22.0745	18.0283	20.4234	16.3061	20.4694	20.6079	22.422	19.08	20.8224	20.4256	22.5899	19.3916	21.3339	20.6816	22.2397	20.4437	23.1095	20.0407	21.8827	18.1836	21.3077	5.2852	2.34306	0.443324	1.12368	0
HSP90AA1	Heat shock protein HSP 90-alpha	18.5739	17.7212	17.2217	16.2866	13.0783	17.1066	16.9246	13.5233	13.9309	16.7846	18.3813	12.5482	17.8456	17.1449	17.781	16.0946	17.151	12.2479	17.5929	16.8499	18.7246	12.0986	17.6865	17.0777	-1.39889	-1.61735	1.15617	0.92032	0.759734
HSPA1A	Heat shock 70 kDa protein 1A	17.9614	15.0423	18.3898	12.7265	16.4523	15.5453	13.5112	13.7825	14.6202	14.873	16.4143	12.8598	13.7556	14.0736	14.1293	12.3964	15.3063	14.0804	15.9944	15.3653	17.8407	14.9047	16.107	14.9475	-2.18847	-1.6571	0.757195	0.903309	0
HSPA8	Heat shock cognate 71 kDa protein;Heat shock-related 70 kDa protein 2	18.9096	16.9187	19.7787	15.4308	18.4433	13.6933	16.9513	16.3727	16.9971	16.1061	18.8639	14.3256	16.6002	14.7934	18.2753	15.3486	16.505	15.5742	18.3473	16.9977	18.831	11.1664	16.7141	16.9223	-2.94563	-2.63058	0.893045	0.858058	0
HSPB1	Heat shock protein beta-1	18.1961	14.9304	19.9805	13.0772	18.5453	13.4738	16.182	15.8823	16.2203	15.0792	18.5054	14.111	16.1428	14.9864	18.1285	13.8117	15.8343	14.0335	17.8487	15.2136	19.157	13.7098	18.135	15.1845	-4.04653	-3.28187	0.811035	0.821422	0
ICAM1	Intercellular adhesion molecule 1	19.9195	17.9548	19.2916	15.9136	20.9802	18.3621	20.3886	17.9681	20.1279	17.526	20.8059	16.541	19.7473	17.1578	20.8639	16.0007	19.1923	15.2449	20.7694	17.798	19.8671	16.5527	21.4273	17.982	-6.70695	-3.19828	0.47686	0.842327	0
IGFALS	Insulin-like growth factor-binding protein complex acid labile subunit	14.5797	17.8292	14.6232	18.1065	14.4508	16.5158	13.6358	16.3636	13.7881	17.5279	15.3133	14.0343	14.4712	16.3087	15.6078	17.2268	16.1716	17.1331	14.97	16.7344	15.5318	16.0031	14.6304	17.0033	2.9982	1.91775	0.639633	1.13269	0
IGHA1	Ig alpha-1 chain C region	24.71	23.6084	23.5316	23.6392	24.7279	24.5866	23.523	24.8322	24.0874	24.5785	25.1392	20.1499	23.9384	24.462	23.8909	23.6405	25.5201	23.5296	24.2397	23.1513	24.3825	22.0185	24.2542	23.9419	-1.13493	-0.817192	0.72004	0.967543	2.34421
IGHA2	Ig alpha-2 chain C region	19.5007	18.3398	20.9439	18.7368	20.3926	20.2018	19.3104	20.1779	18.6442	19.0969	20.2484	16.233	18.6833	18.392	18.6179	17.926	21.2496	18.4074	20.566	18.8256	19.7865	17.2777	20.0807	19.2194	-1.94975	-1.26582	0.649226	0.937984	0.228239
IGHM	Ig mu chain C region	18.602	19.7841	17.1111	21.6285	17.4088	19.6167	15.6384	21.4795	16.3693	20.7944	19.9644	18.4276	17.7365	20.2219	18.9607	21.387	19.9922	19.9042	17.7027	20.2876	20.0764	20.098	16.7529	20.8187	2.72112	2.3444	0.861558	1.13956	0
IGJ	Immunoglobulin J chain	21.0455	17.9819	22.8403	18.0244	20.8654	21.3888	18.7727	16.6503	20.1267	18.8089	21.3779	15.1261	19.5574	19.3024	20.2249	17.3745	21.8584	15.7932	20.8165	20.173	21.0109	16.6127	20.7238	19.6149	-3.03212	-2.69744	0.889624	0.872707	0
IGKV2-24		18.3548	18.8731	14.9235	18.6403	18.9892	12.652	17.9797	12.386	18.437	19.4909	19.3033	12.8351	19.0993	15.0946	14.5563	12.3629	20.3594	19.1349	17.9115	14.438	18.7454	14.2279	18.4387	18.2734	-2.0507	-2.39075	1.16582	0.874179	0
IGLL5;IGLC1	Immunoglobulin lambda-like polypeptide 5	21.1076	21.5598	18.4222	21.3817	21.6981	22.4962	20.6107	23.2329	20.1722	21.567	21.3801	21.1401	21.1882	22.55	21.149	21.7908	22.5383	21.5506	20.137	20.6513	20.8073	22.3195	20.1215	20.7229	1.75698	0.969217	0.551638	1.04857	1.35802
ITIH1	Inter-alpha-trypsin inhibitor heavy chain H1	17.4976	19.959	14.5539	19.8284	17.5065	19.7738	17.13	19.5815	17.0115	19.7695	18.6872	18.1398	17.6603	20.1001	17.538	20.1696	18.9315	19.0941	16.9187	19.1405	18.5533	19.9287	17.1789	19.3309	3.30787	2.13738	0.646149	1.128	0
ITIH2	Inter-alpha-trypsin inhibitor heavy chain H2	17.3319	20.3487	16.2968	20.2099	18.0709	20.4948	16.9323	20.5648	16.5699	19.9412	19.2959	18.5478	17.6115	20.8685	17.6484	21.0408	19.4951	19.3462	16.7619	20.2002	18.8187	20.0847	17.3416	20.18	3.65973	2.47106	0.675202	1.14443	0
ITIH3	Inter-alpha-trypsin inhibitor heavy chain H3	14.0093	16.8108	14.5196	16.2312	13.8802	16.544	12.7379	12.9946	14.5347	16.4077	13.6819	17.3043	16.1751	16.759	14.6538	17.5564	16.8363	16.7148	14.4934	14.0154	13.3551	17.7792	14.1169	16.3985	2.76795	1.87681	0.678049	1.1342	0
ITIH4	Inter-alpha-trypsin inhibitor heavy chain H4	17.6634	20.451	15.9359	19.9714	16.1611	18.9818	17.3261	18.766	17.1025	20.0007	14.9376	19.2819	17.163	20.6419	17.2998	20.7911	18.1694	20.7271	16.4518	19.8292	17.9217	21.2784	13.8855	20.1253	5.97578	3.40233	0.569354	1.20969	0
KLKB1	Plasma kallikrein	14.127	17.4878	15.161	17.5772	15.5811	12.9337	14.0868	11.9578	14.0728	16.8071	15.6783	15.9754	15.0134	16.7774	15.6094	17.6627	15.9806	16.7911	13.8023	16.4057	15.9475	17.6839	14.9989	17.1832	1.62007	1.26533	0.781033	1.08603	2.34421
KNG1	Kininogen-1	20.6995	22.0288	20.5045	22.3661	20.6439	20.9296	20.734	21.5737	20.7727	21.5121	20.1418	24.0314	19.8933	21.2069	20.5839	21.8486	21.7568	22.5033	19.9502	21.3442	21.3479	24.2934	20.5605	21.5714	2.78815	1.46837	0.526649	1.0714	0
LCN2	Neutrophil gelatinase-associated lipocalin	19.7226	17.944	19.5066	17.3848	18.5392	20.2231	17.6083	16.7423	18.6015	18.9065	18.2671	13.4592	18.7651	19.3961	18.5824	17.2477	17.8373	14.2918	18.4135	18.6296	19.0475	16.2545	18.6346	19.0879	-1.47055	-1.16318	0.790988	0.937362	0.759734
LCP1	Plastin-2	18.9262	17.3433	18.0392	16.4764	18.0942	18.1076	14.0588	14.0417	17.3725	17.2126	17.8171	14.3067	17.6295	17.6304	18.0765	15.4472	16.4964	15.1709	16.8471	16.7979	17.7722	13.9249	17.6929	17.1255	-1.98605	-1.26979	0.639355	0.928817	0.228239
LGALS3BP	Galectin-3-binding protein	21.3166	19.6876	20.2199	19.247	21.6166	20.2069	20.6143	19.8435	20.9815	19.6347	21.8629	16.8226	21.3516	19.5094	21.3024	18.4725	21.603	17.9761	21.6188	21.1774	21.1492	18.1335	21.2809	20.1934	-3.19472	-2.00109	0.626375	0.906417	0
LTF	Lactotransferrin	19.6326	17.9842	18.2656	15.2656	19.0562	19.3731	16.894	16.2412	15.482	16.7424	16.1413	14.9737	17.6529	18.6508	18.0018	15.3593	16.2492	15.2617	19.4983	17.2044	19.9369	14.4839	14.8051	16.5999	-1.35025	-1.12298	0.831682	0.943158	1.35802
LUM	Lumican	16.8926	17.3279	15.46	17.4933	13.7941	16.5062	14.8935	16.5809	13.9208	17.2213	13.776	18.6659	13.5328	15.9148	16.766	16.8495	17.6577	18.527	12.9493	15.9701	15.1109	18.3886	12.4671	16.5703	3.66736	2.39958	0.654308	1.1724	0
LYZ	Lysozyme C	21.149	18.1585	18.9862	17.6939	20.5909	17.356	18.6454	14.2693	18.3327	18.2393	19.169	15.7037	20.1321	18.9699	19.1135	17.0319	18.8189	17.4516	19.2721	19.4022	20.7011	18.2113	18.7039	18.9626	-2.75715	-1.84705	0.669912	0.906156	0
MUC1	Mucin-1;Mucin-1 subunit alpha;Mucin-1 subunit beta	16.3981	15.8375	17.1999	14.3728	16.7511	15.9805	16.6359	16.1789	15.1109	15.9955	16.6151	12.9048	13.0091	14.7212	16.9041	13.9978	16.0819	13.6522	16.7953	15.7748	16.0236	14.0483	16.2266	15.6704	-1.74703	-1.21808	0.697227	0.929457	0.405381
NAPSA	Napsin-A	20.5775	19.8117	18.6637	17.9534	20.1	19.5647	20.6885	20.4101	19.9992	20.5726	21.2066	17.1126	21.2403	19.904	20.6971	19.2971	20.0637	17.2287	20.2739	19.6608	20.173	13.3952	20.842	20.1458	-1.97648	-1.6224	0.820854	0.920731	0.228239
NCOR1	Nuclear receptor corepressor 1	24.151	23.6799	25.2232	12.8822	22.1299	23.1782	24.9048	13.8578	24.7922	21.8787	22.7363	12.2325	24.2661	20.263	23.7697	14.3187	24.338	24.4103	14.6535	14.9767	24.0599	20.9131	24.4908	23.2866	-2.68017	-4.46981	1.66773	0.816501	0
NPC2	Epididymal secretory protein E1	17.8003	17.9548	13.8553	17.3558	16.5365	14.5584	18.6783	14.7919	17.9869	13.8162	16.549	17.8339	16.4563	16.0981	18.2708	16.0925	18.4918	16.6513	19.4251	16.7211	17.1457	18.1682	18.2035	17.0539	-1.16131	-1.02528	0.882871	0.94968	2.34421
NTM	Neurotrimin	14.8179	14.6792	15.1528	13.7838	13.4376	12.9451	18.7612	13.5788	13.5588	13.345	13.0091	13.4637	18.5656	14.796	13.6983	15.0744	13.7632	14.2953	14.1206	14.3409	19.3014	14.268	19.8115	15.0054	-1.63373	-1.5352	0.939692	0.921241	0.405381
PARK7	Protein deglycase DJ-1	18.0989	16.972	17.4416	13.0692	18.3045	17.8678	16.9421	17.1994	15.3393	16.7118	15.5167	12.9138	17.0807	12.9609	17.7085	14.4721	13.7302	12.1675	17.7724	14.1979	17.6015	13.7115	13.5087	13.8996	-2.36238	-1.90847	0.807858	0.889095	0
PGK1	Phosphoglycerate kinase 1	17.5407	17.4304	20.0922	16.6832	17.4975	17.0702	16.4652	16.3736	16.7043	17.5554	17.5657	12.4366	17.0756	16.7646	17.2604	15.4703	16.1688	14.6793	17.2989	16.5249	18.5564	15.6864	17.3069	16.4205	-1.89757	-1.36977	0.721854	0.924029	0.228239
PGLYRP2	N-acetylmuramoyl-L-alanine amidase	16.3132	18.2245	15.6827	18.4333	14.6969	15.8475	15.7812	16.7277	16.3581	18.0173	15.894	15.8402	16.0226	16.6763	16.1634	18.0091	17.0889	17.5642	15.4815	18.0444	15.6226	16.8753	15.9682	18.3584	3.00504	1.46208	0.486542	1.09226	0
PIGR	Polymeric immunoglobulin receptor	22.7339	19.9219	21.9044	18.6541	22.7257	21.5285	22.1404	20.505	22.1552	20.6603	23.2879	16.067	22.5402	20.4343	22.7476	19.4874	22.4994	16.79	22.7322	21.2751	22.4649	16.2492	22.9607	21.1614	-3.82227	-3.17986	0.83193	0.859515	0
PKM	Pyruvate kinase PKM	18.0688	16.2918	19.0818	15.465	16.4508	17.0798	16.2462	13.7236	14.0255	16.7917	18.0925	11.7848	16.4569	16.9676	18.1489	15.6819	16.1101	14.2537	17.1394	16.2267	18.1469	15.1058	17.3716	16.6576	-1.77552	-1.60912	0.906278	0.913467	0.405381
PLG	Plasminogen	16.6277	19.4461	16.6829	19.3773	15.7075	15.0891	14.9602	17.1363	15.6865	19.0551	16.8071	19.0051	16.3631	17.5165	16.8342	19.7734	17.1559	19.1617	16.0527	18.6169	18.3488	20.0246	16.4885	19.4153	short form;Plasmin light chain B'	3.98552	2.15853	0.541592	1.1311
PON1	Serum paraoxonase/arylesterase 1	13.6843	18.1372	14.601	19.9062	15.362	17.251	13.883	15.0789	12.2505	17.6869	14.2382	18.799	15.1364	18.2326	13.7768	18.5008	14.0197	19.5897	15.2932	17.8465	16.0184	19.9844	14.5516	17.3221	5.78728	3.79335	0.655464	1.26764	0
PRDX1	Peroxiredoxin-1;Peroxiredoxin-2;Peroxiredoxin-4	20.274	16.6672	20.8859	15.6523	19.9259	13.1912	17.3087	13.634	17.9195	16.1712	20.2751	12.473	17.6646	15.3118	18.4636	16.1538	17.2711	13.1349	18.2987	16.545	20.3608	12.0027	18.4139	16.4432	-4.49786	-4.14013	0.920466	0.785643	0
PRDX6	Peroxiredoxin-6	17.7655	15.8255	17.2007	13.3521	16.8481	15.775	15.8293	13.9254	13.6595	15.476	16.6967	13.5114	14.4099	14.1327	16.1732	12.8321	15.5717	14.0576	16.3731	13.8356	18.048	14.0531	17.116	14.6825	-2.85249	-2.01939	0.707941	0.881978	0
PRR4	Proline-rich protein 4	14.7718	12.5534	20.2123	13.6707	17.2011	13.5769	13.2836	14.1336	13.5357	13.9752	18.4887	14.8822	15.515	14.9837	17.6021	13.1013	14.9379	13.6409	17.5428	15.1108	14.428	11.722	18.4539	16.6489	-2.7809	-2.33111	0.838257	0.868009	0
PRSS1	Trypsin-1	20.4346	19.7908	20.0588	19.338	20.5223	13.798	20.8577	13.8002	23.6312	19.6587	20.475	20.2853	22.6334	19.9475	22.7099	19.7331	20.3803	19.8688	20.3708	19.3396	19.5557	18.9911	21.0436	19.4477	-2.57718	-2.38954	0.927191	0.888249	0
PTMA	Prothymosin alpha	18.5519	16.8826	20.1977	15.3874	18.5839	17.6919	18.6002	15.4555	18.1869	15.8887	17.1672	17.4559	16.7627	15.9037	18.0438	14.6121	17.4323	14.0817	19.8496	16.0186	19.0559	16.4267	18.9258	15.2066	N-terminally processed;Thymosin alpha-1'	-3.81208	-2.52888	0.663384	0.865343
QSOX1	Sulfhydryl oxidase 1	18.8297	18.6468	18.6176	17.7311	19.0783	18.9201	17.9512	19.4384	18.6554	18.4279	20.4381	12.3467	19.7062	18.1174	19.3341	17.8474	18.0246	12.8484	18.3402	18.4557	19.9304	13.2589	19.226	18.3414	-1.80449	-1.9793	1.09688	0.899165	0.228239
RCSD1	CapZ-interacting protein	19.6857	19.3038	17.7177	18.163	19.8106	13.0056	18.4354	13.5679	19.2227	19.022	19.1649	18.0133	19.3173	16.9629	13.2348	17.9067	18.8579	16.8579	18.3965	17.8828	19.174	17.2052	19.3991	18.4445	-1.28437	-1.34008	1.04338	0.93941	1.35802
RETN	Resistin	17.8408	14.7314	15.8562	13.3183	18.0731	15.3636	17.1759	14.6725	17.2872	14.6617	15.6103	13.9616	19.0845	14.9385	19.1024	14.0229	14.9777	11.6789	18.4922	14.741	17.4282	13.5034	19.2435	14.9689	-6.45218	-3.30077	0.511575	0.813243	0
RNASE1	Ribonuclease pancreatic	20.1087	15.594	20.1144	12.5629	16.1608	14.1758	19.6756	14.7018	17.3786	15.266	16.3661	16.64	19.3725	15.3218	16.8598	14.945	16.1919	15.9394	19.1209	16.1417	19.6709	14.9023	17.7473	17.8509	-3.1514	-2.89383	0.918265	0.84908	0
RNASE3	Eosinophil cationic protein	13.9811	20.0931	13.6808	18.2727	14.8443	19.5013	14.5412	16.691	14.2022	17.9127	14.9412	15.8166	13.7999	18.8101	15.505	17.2322	13.8963	12.0214	13.5085	14.0543	15.9171	17.7696	14.052	17.7837	3.0901	2.75743	0.892342	1.19301	0
RYR2	Ryanodine receptor 2	20.0713	21.0547	15.2976	20.9815	13.3286	21.3955	13.3192	21.5108	19.4789	21.2496	22.0238	19.1832	20.6591	22.4408	20.5114	21.7349	21.694	20.6667	13.7767	20.5752	21.0356	20.9458	19.9405	21.3341	2.07336	2.66134	1.28359	1.18836	0.405381
S100A8	Protein S100-A8	17.3136	19.4652	15.8297	18.6736	13.8918	19.54	13.2683	14.3396	16.9726	19.0949	15.9753	19.7586	16.5885	19.7661	17.8361	15.751	16.0115	16.1408	16.4169	16.4992	16.8893	19.7383	17.0681	16.5199	N-terminally processed'	2.08464	1.76879	0.848489	1.11479
s11	s11	24.558	24.0135	25.0843	23.4004	25.4565	25.1425	25.5769	24.7074	26.3494	24.3056	25.3312	24.7519	25.5316	24.7385	25.9748	23.8637	24.9831	23.982	25.7203	22.3874	23.6158	22.1222	26.055	23.1798	-2.87013	-1.47017	0.512231	0.942362	0
s12	s12	18.8404	17.0024	14.3974	13.3941	14.1986	12.8542	16.4162	13.548	13.3863	14.0549	17.6921	13.1225	14.5664	15.8707	17.0751	16.1452	15.5322	15.6864	16.9564	16.5617	20.4517	15.785	16.8516	17.8532	-1.49139	-1.20718	0.809432	0.934	0.759734
s14	s14	17.8121	18.7429	18.6803	12.7005	13.1072	13.0654	19.8874	13.8322	18.4692	19.0484	15.2322	13.1753	17.9095	13.2294	18.1027	14.6446	12.1804	18.6899	14.9139	13.0997	15.0079	12.6353	19.0368	13.5501	-1.55396	-1.99382	1.28306	0.902911	0.759734
s140	s140	22.4463	22.9776	20.4271	23.0388	23.4362	23.6885	21.7387	23.7155	22.1199	23.6183	23.5426	22.949	22.7261	23.7754	22.759	23.6629	23.8105	23.7421	21.8859	23.1675	23.0749	23.9123	21.6654	23.197	2.01064	0.984358	0.489575	1.04536	0.759734
s141	s141	20.7241	16.7575	16.8562	15.524	20.8859	12.9922	20.7561	13.3304	21.7612	15.3887	15.9693	16.8461	19.5623	12.0433	20.1869	15.103	18.0636	14.8937	19.3089	15.6624	19.9746	17.4087	20.1704	14.5608	-4.42848	-4.47572	1.01067	0.779069	0
s218	s218	17.5114	13.7058	13.7789	12.5464	17.6889	14.0309	17.0842	11.6804	17.3916	15.3397	14.8059	11.0953	17.9546	13.3621	18.0523	12.9833	12.0836	13.4614	18.4656	14.8065	16.6815	11.9761	18.6415	12.9755	-4.3124	-3.51472	0.815025	0.799567	0
s223	s223	20.6158	20.3232	21.0615	20.2281	19.9001	12.9738	22.1634	13.5028	21.4595	19.6196	19.6322	20.9272	21.3432	18.9847	21.1589	19.9345	20.7942	20.4446	20.8929	20.1946	20.5199	20.1631	22.0681	20.0028	-1.89926	-2.02589	1.06667	0.904839	0.228239
SCGB1A1	Uteroglobin	20.4058	14.2028	23.0474	14.5107	19.6388	13.1539	20.4402	14.0493	16.7393	14.4827	16.7902	13.745	19.5156	13.5745	19.8734	13.4737	15.6447	13.0707	20.9187	15.8676	19.0867	11.8573	19.6984	14.9686	-6.81749	-5.40353	0.792599	0.726271	0
SCGB3A1	Secretoglobin family 3A member 1	16.3993	12.9219	15.2652	11.9446	16.8408	14.5456	12.295	12.7495	14.86	13.3456	15.3842	12.7251	14.4321	14.1	17.311	13.4128	15.6879	14.4657	16.8026	14.1161	16.5217	13.4466	18.3281	15.3671	-3.6397	-2.24894	0.617892	0.863556	0
SDC1	Syndecan-1	16.7116	15.1204	14.876	13.6632	19.5907	13.3462	17.2154	14.6075	19.4513	13.1011	16.0926	15.2361	17.4842	13.4101	18.5455	13.4819	15.3142	13.3066	19.832	14.3596	15.9899	14.9507	19.7683	13.7607	-4.07222	-3.54397	0.870278	0.807613	0
SDCBP	Syntenin-1	18.0304	15.768	14.8837	14.136	18.4107	13.1267	13.5583	13.9271	13.4746	15.5604	16.4841	14.2273	18.0721	13.391	16.705	12.3665	16.3531	14.1812	17.4383	13.2455	16.8732	12.7377	14.5337	14.32	-2.57397	-2.31915	0.901	0.869216	0
SELENBP1	Selenium-binding protein 1	19.1915	17.5009	18.8066	15.5646	19.1491	17.5357	17.1698	18.3772	17.9513	16.4402	19.3197	18.475	18.13	16.4053	18.7832	18.1458	17.2299	17.5075	18.7782	17.4523	18.0575	18.3672	18.786	16.7048	-1.83617	-1.07302	0.584382	0.943375	0.228239
SERPINA1	Alpha-1-antitrypsin	23.4653	24.2435	19.8411	23.6875	23.0167	23.7545	22.604	23.6872	22.2626	23.7326	22.3434	24.5882	22.9385	24.0216	23.5365	24.0475	24.0926	23.7505	22.8536	23.2791	22.9974	24.5785	23.0277	23.7291	2.17783	1.1767	0.540309	1.05384	0.405381
SERPINA3	Alpha-1-antichymotrypsin	20.5211	21.6276	19.3007	21.2045	20.5714	21.8473	19.5927	21.0251	20.1675	21.5621	20.8458	21.1612	20.0427	21.5855	20.1981	22.2329	21.5109	21.3327	18.8857	21.8242	20.0618	20.6432	20.0044	22.1047	2.86088	1.37068	0.479112	1.06925	0
SERPINA7	Thyroxine-binding globulin	16.5203	18.0865	13.9318	17.7387	14.1197	16.2751	12.4035	17.3478	15.9351	18.2254	13.5254	16.1257	16.3188	16.7894	15.8333	17.8152	17.3878	17.6138	13.366	16.5943	17.0101	18.1352	15.6075	18.008	3.59363	2.23298	0.621372	1.15698	0
SERPIND1	Heparin cofactor 2	15.3964	15.9513	13.5029	18.6354	14.179	14.2687	13.1584	14.1862	13.1541	18.8119	15.7292	15.9288	14.7796	18.4937	15.5212	16.1873	13.0107	16.8279	13.3535	16.2	15.7696	16.2114	13.9751	18.2152	2.83457	2.36567	0.83458	1.17296	0
SFTPA2;SFTPA1	Pulmonary surfactant-associated protein A2	20.1708	18.8817	20.0389	16.7288	21.0336	18.957	19.5923	16.08	20.0855	17.8363	20.882	14.8823	20.7086	18.4978	22.0352	17.6322	20.1241	14.1207	20.9397	18.9071	20.4755	15.4731	20.7634	18.7762	-4.70773	-3.3397	0.709407	0.837636	0
SFTPB	Pulmonary surfactant-associated protein B	18.5938	16.4336	15.2488	16.4382	19.2184	15.9288	20.3844	14.1422	17.5146	16.9402	16.8083	16.5354	19.2304	15.9888	19.1888	14.8489	17.263	18.5462	19.0384	15.2082	18.3261	16.904	19.3068	16.8259	-2.38381	-2.11512	0.887285	0.892309	0
SFTPD	Pulmonary surfactant-associated protein D	20.9139	19.2311	17.7095	16.4547	19.2193	16.9762	17.4714	13.3033	18.7714	19.4967	20.1875	17.6625	19.9562	17.2971	20.7321	18.1891	19.218	14.1511	19.4696	19.1805	19.6776	13.7516	18.3608	19.0046	-2.69189	-2.24907	0.835498	0.883872	0
SHBG	Sex hormone-binding globulin	14.0515	15.1638	13.9106	15.2805	13.4922	15.6614	13.1967	15.9223	12.6055	15.3746	15.869	15.687	13.841	15.3132	14.3632	17.4098	15.1144	14.7174	14.8513	15.3933	18.1138	18.4704	13.0898	15.3146	2.50131	1.43411	0.573343	1.10596	0
SLC9A3R1	Na(+)/H(+) exchange regulatory cofactor NHE-RF1	15.5462	13.7789	17.2862	13.1	15.761	13.1393	12.601	12.4644	13.9934	14.9019	15.2651	11.7461	15.4283	15.3855	15.7773	12.1454	15.1919	13.9672	16.0345	14.4953	15.6035	12.4092	15.745	13.3565	-2.79269	-1.94531	0.696573	0.877947	0
SLPI	Antileukoproteinase	21.2553	17.356	22.3699	16.635	20.8942	18.6007	18.6585	17.7774	18.7414	17.5998	18.6155	12.9793	19.4073	18.5652	19.0653	17.4678	18.5129	13.9897	19.5622	13.9284	19.4637	15.8377	19.6839	18.0515	-3.92369	-3.12013	0.795204	0.842565	0
SMR3B	Submaxillary gland androgen-regulated protein 3B;	13.5194	13.6952	16.0089	13.5772	14.304	13.4137	13.4762	13.5289	13.8808	13.9424	18.6224	15.3537	13.3908	13.9369	14.2611	12.9265	13.8699	13.3923	18.7544	12.8608	18.8797	13.6323	15.5541	13.0361	-2.07157	-1.76881	0.853851	0.899198	0
STOM	Erythrocyte band 7 integral membrane protein	16.9836	15.4364	14.3535	11.9458	16.2338	13.4782	13.1552	11.9924	14.0329	15.4515	16.5991	12.9502	16.1846	14.3491	16.2971	13.4424	13.7694	14.6001	15.9631	15.6306	15.6034	11.8308	13.3079	15.0047	-1.74702	-1.36428	0.780919	0.916744	0.405381
SUSD2	Sushi domain-containing protein 2	19.3776	15.5943	19.2224	14.896	19.4877	15.7481	19.1215	15.512	19.4246	17.2633	19.6655	15.3326	19.7852	16.4656	19.5273	13.7778	18.6869	14.6063	19.7622	16.6033	19.4737	13.9738	20.3421	16.6174	-7.69486	-3.95718	0.514263	0.796789	0
TGFBI	Transforming growth factor-beta-induced protein ig-h3	19.36	18.9977	19.751	18.4648	18.0477	17.4022	18.9185	17.5317	18.8704	19.4966	18.318	16.5781	18.8477	17.0745	18.6852	17.59	17.7226	17.1974	17.756	13.2769	18.2932	17.0615	18.4772	19.0983	-1.79268	-1.10648	0.617223	0.939749	0.228239
TGM2	Protein-glutamine gamma-glutamyltransferase 2	16.7236	14.7661	16.0073	13.3723	14.7116	12.7488	13.8234	14.3633	16.1101	11.7101	13.659	12.4301	16.2001	15.2251	17.1659	12.9766	15.8153	13.6022	16.8495	13.7739	16.8231	13.3043	16.3424	13.2617	-3.73219	-2.3914	0.640751	0.853043	0
TMSB4X	Thymosin beta-4;Hematopoietic system regulatory peptide	18.0391	16.2515	20.5533	14.5466	12.1226	12.261	17.1326	12.5455	16.8364	12.331	15.96	15.3358	15.7138	15.1225	18.6777	15.8408	15.9944	12.5507	15.336	15.41	18.3853	15.4475	19.7858	14.9863	-3.17604	-2.65898	0.8372	0.853605	0
TPI1	Triosephosphate isomerase	18.5556	17.5415	18.5092	12.9962	18.5764	18.1271	13.6568	14.6301	13.1846	13.9636	14.6879	13.0152	18.185	17.8867	15.5917	13.6211	13.9444	13.178	14.1813	16.183	18.1349	13.5678	14.5818	13.7316	-1.29829	-1.11231	0.856747	0.939419	1.35802
TPM3	Tropomyosin alpha-3 chain	15.7796	14.8097	21.6293	14.6569	15.8352	14.3211	14.3455	14.0103	14.8674	14.3497	15.3102	15.1283	15.1497	13.7126	14.32	13.4366	15.0389	14.4065	15.1512	13.2674	15.4089	14.1137	15.9937	14.4658	-2.00902	-1.51258	0.752897	0.912331	0.228239
TPPP3	Tubulin polymerization-promoting protein family member 3	19.6223	14.5558	21.8615	15.6115	18.3547	13.9709	16.6429	14.3392	17.158	14.8043	16.4583	12.0386	17.5803	15.3996	17.5915	14.8209	15.5245	13.3629	18.305	17.5431	19.6202	12.6511	15.9454	14.7249	-4.22956	-3.40348	0.80469	0.814899	0
TTR	Transthyretin	20.7878	21.632	21.0497	22.29	19.2039	19.6555	20.7694	21.0376	20.285	20.7043	19.4329	22.2338	20.9608	20.4583	20.6628	21.3791	20.5433	21.9608	20.6127	21.948	20.5747	21.5849	19.8003	21.1101	2.01966	0.942592	0.466708	1.04671	0.759734
TUBA1B	Tubulin alpha-1B chain;Tubulin alpha-1C chain;Tubulin alpha-1A chain;Tubulin alpha-3E chain;Tubulin alpha-4A chain	18.6143	16.0272	17.5735	15.2477	16.2073	16.2923	15.1386	14.2787	14.0986	15.4283	17.3778	12.797	16.4571	15.6509	17.6218	14.4233	15.03	15.2524	17.4196	16.5621	18.6344	15.1536	16.8259	15.8765	-2.04065	-1.50074	0.735424	0.91664	0.228239
UBA1	Ubiquitin-like modifier-activating enzyme 1	15.5419	14.8922	16.5784	14.7677	15.8663	15.6315	11.8722	13.9777	13.1123	14.9111	17.4135	14.5331	14.9577	13.2244	15.7067	13.2609	13.8617	14.1562	16.0763	13.7797	16.8391	14.9876	15.9435	14.1485	-1.3538	-0.95825	0.707824	0.947296	1.35802
UBC	Polyubiquitin-C	19.8856	18.6843	18.9417	14.7644	20.5135	19.2242	18.2664	14.153	19.0414	18.6024	20.0083	17.3806	19.7421	18.6039	19.9133	13.6617	18.7405	17.8811	19.8182	18.2384	19.897	13.4871	18.9304	17.7247	-3.09146	-2.60772	0.843522	0.866135	0
VTN	Vitronectin	18.0043	19.0905	18.7862	18.5818	17.5824	18.4153	17.8714	17.9245	18.6702	19.1944	17.8896	20.4277	18.4531	19.5133	18.5332	18.9722	18.7376	19.1625	17.8597	19.1098	18.6314	19.9176	18.7846	19.3694	1.87544	0.822942	0.438799	1.04531	0.759734
WFDC2	WAP four-disulfide core domain protein 2	18.1941	15.6411	18.6893	12.3012	13.9142	14.0503	17.8734	15.2222	17.212	13.6472	14.2056	12.1338	13.9102	14.2726	18.0641	14.6443	16.5062	12.7734	19.831	13.6334	19.1985	15.8382	17.6506	12.7389	-3.80978	-3.19605	0.838908	0.822595	0
